# Supplementary material for: Tracheostomy Timing and Outcome in Severe COVID-19: The WeanTrach Multicenter Study
Source: J Clin Med. 2021 Jun 16;10(12):2651. doi: 10.3390/jcm10122651 (PMC8235219; doi:10.3390/jcm10122651)
Supplement: Supplementary file 1 [file jcm-10-02651-s001.zip]

Archive with 1 entries (1 files):
- jcm-1222263-supplementary.pdf
